# Supplementary material for: Improving the Angular Visibility of Photopolymer-Based Reflection Holograms for Sensing Applications
Source: Sensors (Basel). 2023 Apr 25;23(9):4275. doi: 10.3390/s23094275 (PMC10181154; doi:10.3390/s23094275)
Supplement: Supplementary file 1 [file sensors-23-04275-s001.zip]

Archive with 1 entries (1 files):
- sensors-2349277-supplementary.mp4
